# Supplementary material for: Epidemiological and virological factors determining dengue transmission in Sri Lanka during the COVID-19 pandemic
Source: PLOS Glob Public Health. 2022 Aug 3;2(8):e0000399. doi: 10.1371/journal.pgph.0000399 (PMC10021909; doi:10.1371/journal.pgph.0000399)
Supplement: S1 Data — (XLSX) [file pgph.0000399.s001.xlsx]

## Sheet: Fig 1A
Dengue Cases in Sri Lanka 2018-2021
Weeks	2018	2019	2020	2021
1	1934	1236	2496	484
2	1730	1598	3271	449
3	1690	1342	3228	522
4	1522	1405	2719	457
5	1131	1112	2039	620
6	1058	952	1579	703
7	869	948	1235	533
8	878	793	1232	499
9	718	877	1061	644
10	696	861	424	563
11	641	876	619	422
12	678	875	231	495
13	629	786	203	471
14	610	858	114	485
15	551	749	97	539
16	658	910	139	602
17	704	967	125	448
18	877	835	198	355
19	983	857	272	254
20	1110	997	292	283									F
21	1228	1276	533	365
22	795	1390	515	504
23	1420	1525	601	591
24	939	1621	555	789
25	1674	1918	557	779
26	1662	1911	588	765
27	1880	2467	493	837
28	1786	2991	509	808
29	1610	2695	549	706
30	1294	2624	460	643
31	1121	2151	417	398
32	973	2105	351	277
33	790	1993	392	218
34	626	1844	413	243
35	590	1664	385	233
36	582	1930	356	262
37	488	2094	314	280
38	552	2526	320	425
39	437	2561	290	423
40	431	2853	271	519
41	469	2955	269	688
42	509	3551	227	828
43	739	4271	233	759
44	839	4480	239	826
45	889	4901	210	933
46	1098	4186	211	1130
47	1172	5337	247	1169
48	1361	5327	317	1599
49	1796	4805	318	1806
50	1492	4484	414	2255
51	1769	3981	460	2208
52	1551	3989	563	2026

## Sheet: Fig 1B
Colombo Dengue Cases Monthly 2018-2021
	2018	2019	2020	2021
January	1177	1225	1693	130
February	622	792	767	192
March	475	815	235	421
April	403	579	30	525
May	615	866	189	258
June	1292	1126	294	588
July	1568	1857	324	959
August	1037	1903	231	286
September	387	1462	192	245
October	372	2593	151	789
November	977	4217	59	904
December	1333	3283	92	632

## Sheet: Fig 2A
Dengue Cases in Colombo-Serotype prevalence 2018-2019
	DEN1 %	DEN2 %	DEN3 %	DEN4 %
2018 January	2	88	9	0
2018 Feb-May	0	95	2	2
2018 June- September	25	71	3	0
2018/ 19 October- January	48	42	10	0
2019 February- March	63	26	10	0
2019 April- September	31	50	21	0
2019 October	4	82	14	0
2019 November	22	48	30	0
2019 December	31.6	36.8	28.9	2.6

## Sheet: Fig 2B
Dengue Cases in Colombo-Serotype prevalence 2020-2021
	DEN1 %	DEN2 %	DEN3 %	DEN4 %
June 2021	16.6667	77.7778	5.55556	0
July 2021	13.9535	72.093	13.9535	0
August 2021	16.6667	75	8.33333	0
September 2021	0	70	30	0
October 2021	12.5	68.75	18.75	0
November 2021	15.3846	48.7179	35.8974	0
December 2021	7.89474	65.7895	26.3158	0
January 2022	18.3673	75.5102	6.12245	0
February 2022	0	0	0	0
March 2022	0	0	0	0
April 2022	0	0	0	0
May 2022	22.2222	59.2593	18.5185	0
June 2022	18.3673	75.5102	6.12245	0

## Sheet: Fig 3
Dengue Cases Vs Stringency Index Sri Lanka 2020-2021
	Cases	Stringency Index
2020 Week 04	2719	3.05
2020 Week 08	1232	8.91
2020 Week 12	231	54.57
2020 Week 16	139	91.4
2020 Week 20	292	79.9
2020 Week 24	555	60.8
2020 Week 28	509	52.3
2020 Week 32	351	36.74
2020 Week 36	356	27.68
2020 Week 40	271	33.3
2020 Week 44	239	51.56
2020 Week 48	317	78.24
2020 Week 52	563	51.85
2021 Week 4	457	79.76
2021 Week 8	499	79.17
2021 Week 12	495	79.17
2021 Week16	602	42.36
2021 Week 20	283	85.01
2021 Week 24	789	83.21
2021 Week 28	808	81.48
2021 Week 32	277	82.47
2021 Week 36	262	80.56
2021 Week 40	519	64.19
2021 Week 44	826	53.92
2021 Week 48	1599	51.85
2021 Week 52	2026	49.07

## Sheet: Fig 4
Dengue Cases vs School Closure status in Sri Lanka 2020-2021
	Dengue Cases 2021	School closure
1 2020	2496	1
2	3271	1
3	3228	1
4	2719	1
5	2039	1
6	1579	1
7	1235	1
8	1232	1
9	1061	1
10	424	1
11	619	3
12	231	3
13	203	3
14	114	3
15	97	3
16	139	3
17	125	3
18	198	3
19	272	3
20	292	3
21	533	3
22	515	3
23	601	3
24	555	3
25	557	3
26	588	3
27	493	3
28	509	3
29	549	3
30	460	3
31	417	3
32	351	3
33	392	3
34	413	2
35	385	2
36	356	2
37	314	2
38	320	2
39	290	2
40	271	2
41	269	2
42	227	3
43	233	3
44	239	3
45	210	3
46	211	3
47	247	3
48	317	3
49	318	3
50	414	3
51	460	3
52	563	3
1 2021	484	2
2	449	2
3	522	2
4	457	2
5	620	2
6	703	2
7	533	2
8	499	2
9	644	2
10	563	2
11	422	2
12	495	2
13	471	2
14	485	2
15	539	2
16	602	2
17	448	2
18	355	2
19	254	2
20	283	3
21	365	3
22	504	3
23	591	3
24	789	3
25	779	3
26	765	3
27	837	3
28	808	3
29	706	3
30	643	3
31	398	3
32	277	3
33	218	3
34	243	3
35	233	3
36	262	3
37	280	3
38	425	3
39	423	3
40	519	3
41	688	3
42	828	3
43	759	2
44	826	2
45	933	2
46	1130	2
47	1169	2
48	1599	2
49	1806	2
50	2255	2
51	2208	2
52	2026	2

## Sheet: Fig 5A
Dengue Cases vs Aedes aegypti indices
	Dengue Cases	Premise Index	Container Index
2019 Jun	29475	1.59	2.16
2019 Dec	84765	2.21	2.41
2020 Jun	24923	1.38	1.53
2020 Dec	9253	1.72	1.81
2021 Jun	13621	1.59	2.16
2021 Dec	22499	2.21	2.41

## Sheet: Fig 5B
Dengue Cases vs Aedes albopictus indices
	Dengue Case Numbers	Premise Index	Container Index
2019 Jan-Jun	29475	6.5	7.93
2019 Jul-Dec	84765	7.12	8.65
2020 Jan-Jun	24923	5.67	7.03
2020 Jul-Dec	9253	6.35	8.18
2021 Jan-Jun	13621	6.6	8.85
2021-Jul-Dec	22499	8.27	9.4
